# Supplementary material for: Preparation, Characterization, and Antioxidant Properties of Selenium-Enriched Tea Peptides
Source: Foods. 2023 Nov 12;12(22):4105. doi: 10.3390/foods12224105 (PMC10670339; doi:10.3390/foods12224105)
Supplement: Supplementary file 1 [file foods-12-04105-s001.zip]

Archive with 1 entries (1 files):
- foods-2698529-supplementary.pdf
